# Supplementary material for: Phenylethyl Alcohol-Based Polymeric Nanogels Obtained Through Polymerization-Induced Self-Assembly Toward Achieving Broad-Spectrum Antibacterial Activity
Source: Gels. 2025 Sep 1;11(9):690. doi: 10.3390/gels11090690 (PMC12469702; doi:10.3390/gels11090690)
Supplement: Supplementary file 1 [file gels-11-00690-s001.zip]

Archive with 1 entries (1 files):
- gels-3766553-supplementary.pdf
